# Supplementary material for: Pregnancy-acquired memory CD4+ regulatory T cells improve pregnancy outcome in mice
Source: Nat Commun. 2025 Jul 15;16:6522. doi: 10.1038/s41467-025-61572-w (PMC12263984; doi:10.1038/s41467-025-61572-w)
Supplement: Supplementary file 4 — Source Data [file 41467_2025_61572_MOESM4_ESM.zip]

Archive with 5 entries (4 files):
- Source data NCOMMS-24-48524B /
- Source data NCOMMS-24-48524B /Source_data_NCOMMS-24-48524B-Supplement.xlsx
- __MACOSX/Source data NCOMMS-24-48524B /._Source_data_NCOMMS-24-48524B-Supplement.xlsx
- Source data NCOMMS-24-48524B /Source_data_NCOMMS-24-48524B.xlsx
- __MACOSX/Source data NCOMMS-24-48524B /._Source_data_NCOMMS-24-48524B.xlsx
