# Supplementary material for: Pregnancy-acquired memory CD4+ regulatory T cells improve pregnancy outcome in mice
Source: Nat Commun. 2025 Jul 15;16:6522. doi: 10.1038/s41467-025-61572-w (PMC12263984; doi:10.1038/s41467-025-61572-w)
Supplement: Supplementary file 4 — Source Data [file 41467_2025_61572_MOESM4_ESM.zip › Source data NCOMMS-24-48524B /Source_data_NCOMMS-24-48524B-Supplement.xlsx]

## Sheet: Supplementary Fig. 1
Supplementary Fig. 1	related to Figure 1: Gating strategy for flow cytometry analysis of PBMCs obtained from 15 pregnant women of each trimester in their 1st and 2nd pregnancy, respectively.

## Sheet: Supplementary Fig.  2a
Supplementary Fig. 2a	related to Figure 2: Gating strategy for post-partum analysis of peripheral blood mononuclear cells (PBMCs)

## Sheet: Supplementary Fig.  2b
Supplementary Fig. 2b	related to Figure 2: Gating strategy for post-partum analysis of lymph node cells

## Sheet: Supplementary Fig.  2c
Supplementary Fig. 2c	related to Figure 2: Gating strategy for post-partum analysis of uterine cells

## Sheet: Supplementary Fig. 2d
Supplementary Fig. 2d	See flow repository for FCS files

## Sheet: Supplementary Fig. 2e
Supplementary Fig. 2e	See flow repository for FCS files

## Sheet: Supplementary Fig. 3a
Supplementary Fig. 3a	Parameter:	Frequency of CD4 regulatory T cells in PMBCs				Frequency of CD4 regulatory T cells in spleen				Frequency of CD4 regulatory T cells in iLN
	Groups:	Virgin	1st pregnancy	2nd pregnancy		Virgin	1st pregnancy	2nd pregnancy		Virgin	1st pregnancy	2nd pregnancy
	Data	2.1	0.96	0.7		2.3	2.41	3.78		3.46	2.8	3.98
		1.32	1.37	1.28		1.9	2.08	2.17		3.58	3.15	3.68
		1.75	1.63	0.87		2.2	2.29	2.06		3.2	3.36	3.32
		0.86	1.2	0.49		1.72	2.03	3.23		3.01	2.9	3.99
		0.69	1.12	1.13		3.17	3.6	3.44		2.77	3.12	2.86
			0.9	1.3		2.15	3.89	3.37			3.08	3.51
			1.36				3.24				3.27
							3.13				3.24
	n	5	7	6		6	8	6		5	8	6

## Sheet: Supplementary Fig. 3b
Supplementary Fig. 3b	related to Figure 3: Gating strategy for flow cytometry analysis of the lymph node (in Fir/Tiger mice)

## Sheet: Supplementary Fig. 3c
Supplementary Fig. 3c	related to Figure 3: Gating strategy for flow cytometry analysis of the uterus (in Fir/Tiger mice)

## Sheet: Supplementary Fig. 3d
Supplementary Fig. 3d	See flow repository for FCS files

[truncated: 28 more sheets: Supplementary Fig. 3e, Supplementary Fig. 4a, Supplementary Fig. 4b, Supplementary Fig. 4c, Supplementary Fig. 5a, Supplementary Fig. 5b, Supplementary Fig. 5c, Supplementary Fig. 5d, Supplementary Fig. 5e, Supplementary Fig. 5f, Supplementary Fig. 5g, Supplementary Fig. 6a, Supplementary Fig. 6b, Supplementary Fig. 6c, Supplementary Fig. 6d, Supplementary Fig. 6e, Supplementary Fig. 6f, Supplementary Fig. 6g, Supplementary Fig. 6h, Supplementary Fig. 7a …]
