# Supplementary material for: Pregnancy-acquired memory CD4+ regulatory T cells improve pregnancy outcome in mice
Source: Nat Commun. 2025 Jul 15;16:6522. doi: 10.1038/s41467-025-61572-w (PMC12263984; doi:10.1038/s41467-025-61572-w)
Supplement: Supplementary file 4 — Source Data [file 41467_2025_61572_MOESM4_ESM.zip › Source data NCOMMS-24-48524B /Source_data_NCOMMS-24-48524B.xlsx]

## Sheet: Figure 1a
Figure 1a	Scenario, no source data

## Sheet: Figure 1b
Figure 1a	maternal age	1st pregnancy	2nd pregnancy
		32.65	34.04
		32.63	34.98
		31.85	34.38
		30.32	32.23
		28.01	30.55
		32.52	34.48
		31.52	33.77
		36.85	38.71
		30.44	32.3
		28.14	31.41
		32.54	36.04
		30.41	32.45
		31.6	34.17
		24.51	26.5
		23.52	26.59
		31.73	34.28
		29.68	32.43
		28.02	30.25
		28.76	30.35
		28.28	31.43
		27.32	29.86
		25.92	28.3
		30.9	33.51
		31.1	33.96
		35.93	38.98
		31.35	33.08
		31.8	33.71
		31.95	33.73
		31.28	34.02
		34.07	37.46
		31.38	35.53
		31.2	34.88
		29.65	32.97
		25.87	27.25
		30.17	33.24
		31.08	35.3
		26.46	30.62
		27.34	30.75
		28.85	32.73
		30.14	34.13
		32.35	35.62
		30.21	33.98
		29.39	32.35
		29.35	33.39
		34.61	36.62
		36	37.87
		27.3	29.07
		30.52	34.48
		32.4	35.5
		26.34	30.57
		30.12	31.79
		32.87
		26.79	29.17
		28.83	31.41
		28.42	29.9
		31.35	32.98
		33.48	36.68
		33.98	36.32
		27.19	28.85
		32.09	35.08
		30.64	32.86
		35.65	38.01
		28.71	31.64
		22.84	24.57
		28.51	31.75
		29.62	33.05
		27.79	29.75
		30.55	32.75
		34.65	36.63
		31	33.13
		30.59	32.78
		32.94	35.43
		32.42	38
		36.12	38.15
		32.75	35.05
		25.65	31.69
		29.56	32.88
		31.81	34.42
	n	78	77

## Sheet: Figure 1c
Figure 1a	maternal BMI	1st pregnancy	2nd pregnancy
		17.9425	18.4436
		24.098	24.4898
		22.8624	23.3355
		32.1274	30.3642
		18.7075	18.7668
		23.6614	21.3839
		19.3568	18.8996
		21.2953	21.4425
		24.0964	23.8786
		25.5605	27.2311
		26.0062	27.5298
		25.1042	27.511
		22.8788	22.2975
		18.595	18.7887
		29.1407	27.7319
		20.5099	20.4023
		27.8963	27.215
		23.6915	23.8751
		24.7598	26.9827
		21.3476	20.6298
		36.2829	35.8789
		25.8297	27.3845
		22.2041	24.8816
		25.528	25.171
		19.3458	18.8092
		29.7814	33.3135
		23.6384	24.5441
		22.1524	21.9429
		24.0416	23.045
		21.0321	22.7762
		28.3775	34.4739
		21.848	22.7233
		23.5883	24.0588
		25.8621	29.9709
		26.4802	22.6946
		20.5879	22.6843
		22.9472	22.2291
		19.8141	20.2115
		29.2446	33.4553
		26.6022	30.3683
		20.1653	19.4876
		22.2656	22.6326
		22.8466	24.0955
		21.7649	24.0601
		19.9186	21.0612
		24.3484	25.9249
		20.4294	19.607
		25.2071	26.1286
		19.1327	20.0796
		21.304	21.4174
		21.5995	21.2031
		23.626
		23.9486	27.1809
		23.552	22.0386
		27.951	32.6992
		18.946	19.7232
		22.4461
		24.754
		20.9766
		24.794
		21.142
		24.6021
		22.0517
		22.4082
		20.306
		31.4632
		19.8142
		22.4277
		22.1765
		21.2111
		21.7301
		24.1795
		21.4037
		23.1405
		20.4959
		23.7582
		24.5551
		18.6453
	n	78	55

## Sheet: Figure 1d
Figure 1d	pregnancy complication	1st pregnancy	2nd pregnancy
		0	0
		0	0
		0	0
		0	0
		0	0
		0	0
		1	0
		0	0
		0	0
		0	0
		0	0
		1	1
		0	0
		0	0
		0	0
		0	0
		0	0
		0	0
		0	0
		0	0
		0	0
		0	0
		0	0
		1	0
		0	0
		1	0
		0	0
		0	0
		0	0
		1	0
		1	0
		0	1
		0	0
		0	0
		0	0
		0	0
		1	0
		0	0
		0	0
		0	0
		0	0
		1	0
		0	0
		0	0
		0	0
		0	0
		0	1
		0	0
		0	0
		1	1
		0	0
		1	0
		1	0
		1	1
	n	54	54

## Sheet: Figure 1e
Figure 1e	Estimated fetal weight (g)	1st pregnancy
	1st trimester	138	95	113	143	161	143	73	91	105			88	104	81	109	120	119	84	143	111	78	95	78	97	135	79	103	129	105	99	91	110	85	105	86	134	82	86	65	86	93	89	113	111	112	87	83	103
	2nd trimester	582	766	820	728	560	586	694	681	748	608	644	620	645	544	609	561	701	504	711	645	618	784	559	635	618	475	695	613	540	594	729	600	743	775	733	723	647	585	645	651	681	653	722	603	651	723	560	564
	3rd trimester	2500	2718	2777	2654	2384	2635	2603	2288	2404	3009	2995	2290	2617	2185	2870	2413	2859	2745	2506	2452	2716	3507	3239	2654	2298	2448	3149	2327	2639	2292	2218	2965	2606	3266	3265	3005		2372	2343	2462	2710	2552	2400	2787	2397	2349	2331	2171

## Sheet: Figure 1f
Figure 1f	Birth weight (g)	1st pregnancy	2nd pregnancy
		4030	3790
		3200	4190
		3100	3050
		3870	3850
		2895	2950
		3305	3740
		3215	3090
		3440	3755
		3285	2905
		4270	4050
		4180	3950
		3615	3200
		3800	3390
		3260	4010
		3380	3495
		3655	4630
		2805	2840
		3860	4080
		4020	3730
		3455	3470
		3865	4020
		3800	3860
		4170	4640
		3200	3700
		2485	2820
		3890	3125
		3360	3700
		3780	3680
		3720	3830
		2840	2920
		3310	3485
		3450	3600
		3995	3738
		4100	3715
		3875	3010
		2535	3015
		3595	3680
		3625	3695
		2950	2375
		3460	3820
		3230	3765
		3580	2980
		3240	3470
		3990	3920
		3300	3900
		4350	3360
		2940	3560
		4060	4080
		3060	2650
		3360	3220
		1990	3270
		3510
		2558	2690
		3195
		4120
		3590
		3835
		4110
		2630
		3560
		4040
		3615
		4090
		3410
		3380
		3175
		3550
		2940
		3150
		2740
		2425
		3690
		3000
		3175
		2996
		3415
		3165
		3370
	n	78	52

## Sheet: Figure 1g
Figure 1g	Birth weight (g)	1st pregnancy																																															2nd pregnancy
																																															n
	male	3200	3100	3870	3305	3215	3285	4180	3260	3380	3860	4020	3800	3200	2485	3890	3720	2840	3450	4100	3875	2535	2950	3460	3230	3580	3990	4350	2940	4060	3060	1990	4120	3590	3835	2630	3560	4040	3615	4090	3410	3150	2425	3690	2996		44		3790
	female	4030	2895	3440	4270	3615	3800		3655	2805	3455	3865	4170	3360	3780	3310	3995	3595	3625	3240	3300	3360	3510	2558	3195	4110	3380	3175	3550	2940	2740	3000	3175	3415	3165	3370											34		3050
[truncated: 27 more columns]

## Sheet: Figure 1h
Figure 1h	Gestational length	1st pregnancy	2nd pregnancy
		42	41
		39	40
		39	39
		40	40
		40	38
		40	41
		38	37
		40	39
		40	38
		40	40
		41	40
		42	41
		42	38
		39	40
		39	39
		41	39
		38	38
		41	40
		41	41
		39	41
		41	40
		40	40
		40	41
		38	40
		36	39
		42	41
		41	40
		41	40
		41	40
		41	40
		41	40
		42	40
		41	40
		41	40
		42	39
		39	39
		35	39
		39	39
		40	39
		39	41
		41	40
		40	41
		39	38
		42	41
		40	41
		42	38
		40	38
		40	40
		42	40
		41	42
		34	39
		39	39
		34	36
		42	42
		41
		41	40
		40
		41	39
		38	41
		41	37
		42	40
		39
		41	40
		39	38
		40
		41
		40
		41
		40
		37
		39
		41
		41
		40
		41
		40
		42
		40
	n	78	61

## Sheet: Figure 1i
Figure 1i	APGAR score	1st pregnancy	2nd pregnancy
		10	10
		10	10
		10	10
		10	9
		10	10
		10	10
		10	10
		10	10
		10	10
		9	9
		9	10
		10	10
		9	10
		10	10
		10
		9	10
		10	10
		10	10
		10	9
		10	10
		10	10
		10	10
		10	10
		10	10
		10	10
		7	10
		10	10
		10	10
		10	10
		9	10
		9	10
		10	10
		9	10
		10	10
		10	10
		10	10
		9	7
		10	10
			10
		10	9
		10	10
		10	10
		10	10
		10	10
		10	10
			10
		10	9
		10	10
		10	10
		10	9
		10	10
		10	10
		8	10
		51	52

## Sheet: Figure 1j
Figure 1i	CD4 Treg cells (%)	1st pregnancy				2nd pregnancy
		1st trimester	2nd trimester	3rd trimester		1st trimester	2nd trimester	3rd trimester
		1.9897	1.6213	2.172		1.3293	1.7063	1.5641
		4.1623	4.0066	3.6959		2.3927	2.6225	2.578
		2.0414	1.8033	1.5101		2.069	2.1038	2.6278
		2.0836	1.6214	1.3417		1.4965	1.6139	1.2103
		1.2709	0.9378	1.3088		1.7304	1.2664	1.7391
		1.146	0.8763	0.9037		1.0633	1.0868	0.8668
		1.1222	1.1744	1.286		1.1931	1.333	1.4275
		1.0762	0.844	0.7922		0.8089	0.7513	1.184
		1.7996	1.8169	1.6144		2.0011	1.5253	2.541
		1.4883	1.9518	1.6938		1.5893	1.5479	1.7856
		1.1202	1.0268	1.1545		1.2942	1.3467	1.4085
		0.7914	0.6664	1.1483		1.1057	0.9359	1.2786
		1.9093	0.8992	1.4294		2.0757	1.4843	1.2944
		1.0662	1.3465	1.5714		1.1128	1.3503	1.1417
		0.989	1.0237	0.9644		0.8597	1.0311	1.0821
	n	15	15	15		15	15	15

[truncated: 69 more sheets: Figure 1k, Figure 2a, Figure 2b, Figure 2c, Figure 2d, Figure 2e, Figure 2f, Figure 2g, Figure 2h, Figure 2i, Figure 2j, Figure 3a, Figure 3b, Figure 3c, Figure 3d, Figure 3e, Figure 3f, Figure 3g, Figure 3h, Figure 3i …]
